# Supplementary material for: Exploring Plasma Coenzyme Q10 Status in Paediatric Dyslipidaemia
Source: Antioxidants (Basel). 2024 Aug 9;13(8):966. doi: 10.3390/antiox13080966 (PMC11352008; doi:10.3390/antiox13080966)
Supplement: Supplementary file 1 [file antioxidants-13-00966-s001.zip]

Archive with 1 entries (1 files):
- Suppl Table S1.xlsx
