# Supplementary material for: Exploring Plasma Coenzyme Q10 Status in Paediatric Dyslipidaemia
Source: Antioxidants (Basel). 2024 Aug 9;13(8):966. doi: 10.3390/antiox13080966 (PMC11352008; doi:10.3390/antiox13080966)
Supplement: Supplementary file 1 [file antioxidants-13-00966-s001.zip › Suppl Table S1.xlsx]

## Sheet: Patients
Case	Sex	Age (years)	Clinical Diagnosis	Group	Disease/gene (*OMIM)	CoQ (µmol/L)	COL (mmol/L)	CoQ/Chol	CHDL (mmol/L)	CLDL (mmol/L)	CVLDL (mmol/L)
N01	Female	8	Hypercholesterolemia	Hypercholesterolemia		0.45	5.45	83	1.7	3.48	0.27
N02	Female	17	Familial hypercholesterolemia	Hypercholesterolemia	Heterozygous LDLR (*606945)	0.65	6.74	96.44	1.37	4.99	0.38
N03	Female	13	Familial hypercholesterolemia	Hypercholesterolemia	Heterozygous LDLR (*606945)	0.61	5.76	105.9	1.42	3.95	0.39
N04	Female	13	Hypercholesterolemia	Hypercholesterolemia		0.67	5.87	114.14	1.55	3.88	0.44
N05	Female	12	Familial hypercholesterolemia	Hypercholesterolemia		0.69	5.51	125.23	1.6	3.69	0.22
N06	Female	12	Familial hypercholesterolemia	Hypercholesterolemia		0.83	5.89	140.92	1.39	4.16	0.34
N07	Female	6	Hypercholesterolemia	Hypercholesterolemia	Heterozygous LDLR (*606945)	1.44	10	144	1.44	8.23	0.33
N08	Female	10	Familial hypercholesterolemia	Hypercholesterolemia	Heterozygous LDLR (*606945)	1.16	7.76	149.48	1.57	5.89	0.3
N09	Female	18	Familial hypercholesterolemia	Hypercholesterolemia		1.06	6.9	154	1.15	5.18	0.57
N10	Female	14	Familial hypercholesterolemia	Hypercholesterolemia	Heterozygous LDLR (*606945)	1.54	9.97	154.46	1.19	8.35	0.43
N11	Female	10	Familial hypercholesterolemia	Hypercholesterolemia	Heterozygous ApoB (*107730)	0.91	5.67	160.49	1.33	4.1	0.24
N12	Female	7	Familial hypercholesterolemia	Hypercholesterolemia		1.16	6.95	166.91	1.18	5.25	0.52
N13	Female	14	Familial hypercholesterolemia	Hypercholesterolemia		0.94	5.63	166.96	1.29	4.18	0.16
N14	Female	11	Familial hypercholesterolemia	Hypercholesterolemia	Heterozygous LDLR (*606945)	0.94	5.46	172.16	1.23	3.85	0.38
N15	Female	13	Familial hypercholesterolemia	Hypercholesterolemia		1	5.77	173.31	1.41	4.11	0.25
N16	Female	9	Hypercholesterolemia	Hypercholesterolemia		1.18	6.77	174.3	2.69	3.76	0.32
N17	Female	7	Familial hypercholesterolemia	Hypercholesterolemia	Heterozygous LDLR (*606945)	1.2	6.86	174.93	1.69	4.82	0.35
N18	Female	14	Hypercholesterolemia	Hypercholesterolemia		1.01	5.55	182	1.58	3.73	0.24
N19	Female	14	Familial hypercholesterolemia	Hypercholesterolemia		1.29	7.01	184.02	1.23	5.2	0.58
N20	Female	10	Hypercholesterolemia	Hypercholesterolemia		1.11	5.98	185.6	0.94	3.95	1.09
N21	Female	14	Hypercholesterolemia	Hypercholesterolemia	Heterozygous LDLR (*606945)	1.15	6.01	191.35	1.43	4.3	0.28
N22	Female	9	Familial hypercholesterolemia	Hypercholesterolemia		1.24	5.74	216.03	1.5	3.89	0.35
N23	Female	9	Hypercholesterolemia	Hypercholesterolemia		1.46	5.43	269	2.49	2.77	0.17
N24	Male	11	Alagille syndrome	Hypercholesterolemia	JAG1 (*601920)	0.34	9.3	36.56	4.07	4.71	0.52
N25	Male	0.7	Liver chirrosis	Hypercholesterolemia		0.86	22.6	37.99	0.41	21.16	1.07
N26	Male	6	Hypercholesterolemia	Hypercholesterolemia		0.56	5.7	98	1.8	3.72	0.18
N27	Male	6	Familial hypercholesterolemia	Hypercholesterolemia		0.7	6.6	106	1.66	4.52	0.43
N28	Male	8	Familial hypercholesterolemia	Hypercholesterolemia	Heterozygous ApoB (*107730)	0.82	7.34	111.72	1.62	5.33	0.39
N29	Male	15	Hypercholesterolemia	Hypercholesterolemia		0.93	7.99	116.4	0.76	6.57	0.63
N30	Male	10	Hypercholesterolemia	Hypercholesterolemia		0.7	5.52	126.81	1.8	3.45	0.27
N31	Male	5	Familial hypercholesterolemia	Hypercholesterolemia		0.77	6.02	127.91	1.26	3.96	0.8
N32	Male	8	Familial hypercholesterolemia	Hypercholesterolemia		0.94	6.66	141.14	1.91	4.53	0.22
N33	Male	11	Hypercholesterolemia	Hypercholesterolemia		0.91	6.4	142.19	2.25	3.82	0.33
N34	Male	12	Familial hypercholesterolemia	Hypercholesterolemia	Heterozygous PCSK9 (*607786	0.87	5.74	151	1.33	3.76	0.65
N35	Male	13	Hypercholesterolemia	Hypercholesterolemia		0.85	5.47	155.39	1.84	3.42	0.21
N36	Male	1.8	Familial hypercholesterolemia	Hypercholesterolemia		0.83	5.29	157	0.99	4.06	0.24
N37	Male	7	Familial hypercholesterolemia	Hypercholesterolemia	Heterozygous ApoB (*107730)	1	6.32	158.23	1.4	4.44	0.48
N38	Male	8	Familial hypercholesterolemia	Hypercholesterolemia		0.95	5.81	163.51	1.61	3.96	0.24
N39	Male	3	Familial hypercholesterolemia	Hypercholesterolemia		1.11	6.57	168.95	1.3	5.05	0.22
N40	Male	12	Familial hypercholesterolemia	Hypercholesterolemia	Heterozygous LDLR (*606945)	0.99	5.39	183.67	1.05	3.97	0.37
N41	Male	3	Hypercholesterolemia	Hypercholesterolemia		1.31	6.77	193	1.45	5.07	0.25
N42	Male	11	Familial hypercholesterolemia	Hypercholesterolemia	Homozygous APOE (*107741)	1.21	6.11	198.04	1.54	4.32	0.25
N43	Male	5	Familial hypercholesterolemia	Hypercholesterolemia		1.55	7.61	204	1.58	5.83	0.2
N44	Male	10	Familial hypercholesterolemia	Hypercholesterolemia	Heterozygous LDLR (*606945)	1.2	5.88	204.08	1.5	4.06	0.32
N45	Male	5	Hypercholesterolemia	Hypercholesterolemia		1.11	5.2	213.87	1.51	3.42	0.26
N46	Male	9	Familial hypercholesterolemia	Hypercholesterolemia	Heterozygous LDLR (*606945)	1.59	7.3	217.81	1.91	5.16	0.23
N47	Male	1.4	Hypercholesterolemia	Hypercholesterolemia		1.31	5.73	228.62	1.03	4.12	0.58
N48	Male	12	Familial hypercholesterolemia	Hypercholesterolemia	Heterozygous LDLR (*606945)	1.28	5.37	238	1.03	3.78	0.56
N49	Male	10	Hypercholesterolemia	Hypercholesterolemia		1.3	5.26	247	1.69	3.31	0.26
N50	Male	14	Hypercholesterolemia	Hypercholesterolemia		1.88	7.06	266.29	1.47	4.66	0.93
N51	Male	7	Familial hypercholesterolemia	Hypercholesterolemia	Heterozygous LDLR (*606945)	2.06	6.96	295.98	1.99	4.85	0.12
N52	Male	12	Familial hypercholesterolemia	Hypercholesterolemia		1.82	5.5	330.91	1.03	4.14	0.33
N53	Female	16	Hypertriglyceridemia	Hypertriglyceridemia	Heterozygous LPL (*609708)	0.76	4.78	159
N54	Male	14	Hypertriglyceridemia	Hypertriglyceridemia	Heterozygous LPL (*609708)	1.89	5.21	362.76
N55	Female	2	Hypobetalipoproteinemia	Hypobetalipoproteinemia	Homozygous APOC2 (*608083)	0.37	1	370
N56	Male	10	Hypobetalipoproteinemia	Hypobetalipoproteinemia	Compound heterozygous APOB (*107730)	0.14	1.71	81.87	1.17	0.4	0.14
N57	Male	6	Hypofibrinogenemia	Hypobetalipoproteinemia	Heterozygous FGG/FGB (*134850/*134830)	0.17	1.83	92.9	1.13	0.44	0.26
N58	Male	10	Quilomicron retention disease	Hypobetalipoproteinemia	Homozygous SAR1B (*607690)	0.18	1.91	94.24	0.52	1.11	0.28
N59	Male	16	Hypobetalipoproteinemia	Hypobetalipoproteinemia	Compound heterozygous APOB (*107730)	0.15	1.11	135.14	0.8	0.25	0.06
N60	Male	1.8	Hypofibrinogenemia	Hypobetalipoproteinemia	Under investigation	0.32	2.23	143.5	0.61	1.46	0.16

## Sheet: Controls
Case	Age (years)	CoQ/Chol	CoQ	Chol
N61	2	246.063	1.25	5.08
N62	3	188.995	0.79	4.18
N63	4	199.519	0.83	4.16
N64	5	125.326	0.48	3.83
N65	7	208.511	0.98	4.7
N66	8	100.671	0.45	4.47
N67	11	123.494	0.41	3.32
N68	11	124.242	0.41	3.3
N69	10	124.434	0.55	4.42
N70	3	132.231	0.48	3.63
N71	15	170.213	0.56	3.29
N72	17	118.681	0.54	4.55
N73	19	209.756	0.43	2.05
N74	11	104.478	0.49	4.69
N75	9	112.195	0.46	4.1
N76	13	112.329	0.41	3.65
N77	6	140.969	0.64	4.54
N78	12	101.877	0.38	3.73
N79	16	126.464	0.54	4.27
N80	17	104.738	0.42	4.01
N81	4	116.809	0.41	3.51
N82	7	132.791	0.49	3.69
N83	15	136.752	0.48	3.51
N84	10	126.935	0.41	3.23
N85	4	161.697	0.705	4.36
N86	4	164.345	0.59	3.59
N87	3	145.161	0.495	3.41
N88	2	134.293	0.56	4.17
N89	16	221.174	1.055	4.77
N90	16	266.343	0.823	3.09
N91	18	143.426	0.72	5.02
N92	16	139.56	0.508	3.64
N93	15	210.026	0.796	3.79
N94	17	201.201	0.67	3.33
N95	18	193.925	0.83	4.28
N96	15	279.57	1.04	3.72
N97	17	223.958	0.86	3.84
N98	15	261.501	1.08	4.13
N99	16	133.333	0.38	2.85
N100	15	235.149	0.95	4.04
N101	16	180.992	0.438	2.42
MEAN	11.1707	163.028	0.629024	3.86244
SD	5.50864	50.6777	0.230342	0.653011
